# Supplementary material for: Ultrasonic-Cellulase Synergistic Extraction of Crude Polysaccharides from Moringa oleifera Leaves and Alleviation of Insulin Resistance in HepG2 Cells
Source: Int J Mol Sci. 2022 Oct 17;23(20):12405. doi: 10.3390/ijms232012405 (PMC9604441; doi:10.3390/ijms232012405)
Supplement: Supplementary file 1 [file ijms-23-12405-s001.zip]

Archive with 1 entries (1 files):
- ijms-1915835-supplementary.pdf
